# Supplementary material for: Hemostatic Changes Associated With Increased Mortality Rates in Hospitalized Patients With HIV-Associated Tuberculosis: A Prospective Cohort Study
Source: J Infect Dis. 2016 Nov 7;215(2):247–58. doi: 10.1093/infdis/jiw532 (PMC5439596; doi:10.1093/infdis/jiw532)
Supplement: Supplementary Data [file jiw532_Supplementary_Data.zip]

Archive with 1 entries (1 files):
- jiw532supp_table1.docx
